# Supplementary material for: Structure, mechanism and crystallographic fragment screening of the SARS-CoV-2 NSP13 helicase
Source: Nat Commun. 2021 Aug 11;12:4848. doi: 10.1038/s41467-021-25166-6 (PMC8358061; doi:10.1038/s41467-021-25166-6)
Supplement: Supplementary file 4 — Supplementary data 1 [file 41467_2021_25166_MOESM4_ESM.xlsx]

## Sheet: Sheet1
	Crystallographic data collection and refinement statistics for all fragment bound NSP13 structures
	PDBid,	5RL6	5RL7	5RL8	5RL9	5RLB	5RLC	5RLD	5RLE	5RLF	5RLG	5RLH	5RLI	5RLJ	5RLK	5RLL	5RLM	5RLN	5RLO	5RLP	5RLQ	5RLR	5RLS	5RLT	5RLU	5RLV	5RLW	5RLY	5RLZ	5RM0	5RM1	5RM2	5RM3	5RM4	5RM5	5RM6	5RM7	5RM8	5RM9	5RMA	5RMB	5RMC	5RMD	5RME	5RMF	5RMG	5RMH	5RMI	5RMJ
	Wavelength Å	0.9126	0.9126	0.9126	0.9126	0.9126	0.9126	0.9126	0.9126	0.9126	0.9126	0.9126	0.9126	0.9126	0.9126	0.9126	0.9126	0.9126	0.9126	0.9126	0.9126	0.9126	0.9126	0.9126	0.9126	0.9126	0.9126	0.9126	0.9126	0.9126	0.9126	0.9126	0.9126	0.9126	0.9126	0.9126	0.9126	0.9126	0.9126	0.9126	0.9126	0.9126	0.9126	0.9126	0.9126	0.9126	0.9126	0.9126	0.9126
	Resolution range Å	81.59 - 1.92 (1.94 - 1.92)	81.45 - 1.89 (1.94 - 1.89)	81.24 - 2.21 (2.27 - 2.21)	81.49 - 1.79 (1.81 - 1.79)	81.37 - 1.98 (2.04 - 1.98)	81.30 - 1.92 (1.97 - 1.92)	62.37 - 2.23 (2.25 - 2.23)	81.68 - 2.27 (2.29 - 2.27)	81.93 - 2.23 (2.25 - 2.23)	81.54 - 1.96 (2.01 - 1.96)	81.46 - 2.38 (2.40 - 2.38)	81.01 - 2.26 (2.31 - 2.26)	81.47 - 1.88 (1.89 - 1.88)	81.53 - 1.96 (1.97 - 1.96)	81.62 - 2.08 (2.13 - 2.08)	81.39 - 1.86 (1.88 - 1.86)	62.34 - 2.15 (2.16 - 2.15)	81.35 - 2.10 (2.11 - 2.10)	81.65 - 2.56 (2.58 - 2.56)	81.72 - 2.23 (2.24 - 2.23)	81.66 - 2.32 (2.38 - 2.32)	81.32 - 2.28 (2.30 - 2.28)	81.39 - 2.43 (2.45 - 2.43)	81.59 - 2.35 (2.37 - 2.35)	81.60 - 2.21 (2.27 - 2.21)	81.20 - 1.97 (1.99 - 1.97)	62.26 - 2.43 (2.45 - 2.43)	81.46 - 1.97 (2.02 - 1.97)	81.27 - 1.91 (1.94 - 1.91)	81.33 - 1.90 (1.91 - 1.90)	81.29 - 1.82 (1.86 - 1.82)	81.27 - 2.09 (2.14 - 2.09)	81.64 - 2.96 (3.03 - 2.96)	81.15 - 2.06 (2.11 - 2.06)	81.58 - 2.13 (2.15 - 2.13)	81.42 - 1.84 (1.89 - 1.84)	81.46 - 2.14 (2.16 - 2.14)	62.11 - 2.08 (2.09 - 2.08)	62.29 - 1.89 (1.91 - 1.89)	62.24 - 2.21 (2.22 - 2.21)	81.63 - 2.15 (2.20 - 2.15)	81.65 - 1.92 (1.97 - 1.92)	81.23 - 2.23 (2.29 - 2.23)	81.49 - 2.23 (2.29 - 2.23)	81.29 - 2.12 (2.13 - 2.12)	81.31 - 2.02 (2.04 - 2.02)	81.32 - 2.12 (2.13 - 2.12)	81.23 - 2.10 (2.15 - 2.10)
	Space group	P1	P 1	P 1	P 1	P 1	P 1	P 1	P 1	P 1	P 1	P 1	P 1	P 1	P 1	P 1	P 1	P 1	P 1	P 1	P 1	P 1	P 1	P 1	P 1	P 1	P 1	P 1	P 1	P 1	P 1	P 1	P 1	P 1	P 1	P 1	P 1	P 1	P 1	P 1	P 1	P 1	P 1	P 1	P 1	P 1	P 1	P 1	P 1
	Cell (abc) Å	59.36 70.30 85.93	59.15 70.28 85.59	59.11 70.21 85.09	59.12 70.18 85.41	59.16 70.10 85.25	59.23 70.19 85.17	59.42 70.32 85.42	59.11 70.05 85.84	59.27 70.42 86.16	59.18 70.31 85.68	59.05 70.14 85.61	58.85 70.01 84.94	59.15 70.21 85.33	59.13 70.19 85.56	59.28 70.22 85.49	59.18 70.11 85.50	59.11 70.37 85.92	59.06 70.15 85.30	59.20 70.26 85.68	59.34 70.47 85.78	59.25 70.24 85.59	59.18 70.31 85.29	59.01 70.29 85.45	59.21 70.23 86.04	59.08 70.27 85.69	59.12 70.11 85.10	59.15 70.14 85.26	59.21 70.39 85.35	59.09 70.19 85.23	59.32 70.17 85.16	58.99 70.15 85.13	59.13 70.16 85.28	59.22 70.37 85.53	59.09 70.18 85.19	59.12 70.25 85.68	59.15 70.17 85.30	59.25 70.28 85.49	59.09 70.01 85.78	59.14 70.21 85.60	59.13 70.22 85.44	59.22 70.24 85.63	59.48 70.42 85.58	59.05 70.05 85.19	59.19 70.11 85.39	59.03 70.15 85.41	59.03 70.15 85.18	59.11 70.21 85.25	58.84 70.14 85.26
	Cell (alpha beta gamma)°	103.23 96.43 112.23	102.73 96.54 112.33	102.61 95.93 112.44	102.61 96.08 112.48	102.75 95.82 112.48	102.63 95.94 112.44	102.56 96.36 112.39	103.00 96.26 112.24	102.99 96.42 112.18	103.01 96.26 112.07	103.03 96.20 112.29	102.88 95.84 112.37	102.49 96.07 112.49	102.74 96.23 112.41	102.36 96.23 112.60	102.84 96.42 112.11	102.79 96.70 112.26	102.56 96.34 112.24	102.75 96.19 112.40	102.76 96.29 112.26	102.48 96.28 112.50	102.47 96.41 112.58	102.69 96.40 112.44	103.13 96.93 111.98	102.70 96.47 112.26	102.69 95.96 112.44	102.15 96.51 112.54	102.74 95.87 112.42	102.66 96.15 112.43	102.40 96.07 112.75	102.34 96.21 112.56	102.81 96.13 112.39	102.41 96.27 112.45	103.00 95.97 112.29	102.81 96.39 112.15	102.36 96.32 112.51	102.90 96.06 112.34	102.72 96.48 112.21	102.82 96.42 112.16	102.98 96.21 112.22	102.52 96.43 112.39	102.71 95.94 112.61	102.84 95.92 112.44	102.60 96.01 112.56	103.02 96.17 112.22	102.78 95.72 112.55	102.75 95.95 112.48	103.14 95.74 112.26
	Total reflections	306027 (13439)	315726 (13044)	204401 (16032)	362674 (13833)	272203 (13626)	305071 (13134)	193776 (14642)	181844 (14370)	196005 (14928)	286947 (13031)	160389 (13956)	184183 (14246)	318845 (13144)	287806 (13306)	242183 (15527)	328052 (13372)	219636 (15497)	236373 (15918)	127371 (15042)	195044 (15361)	169663 (13530)	180827 (15012)	152474 (15107)	168750 (13730)	198240 (15030)	279192 (13795)	148029 (14475)	279384 (13633)	303368 (12527)	307835 (12412)	339509 (13360)	239542 (15685)	76174 (10635)	248580 (15503)	228066 (15158)	336141 (13562)	221306 (16238)	242031 (15449)	312234 (13045)	200848 (15064)	218963 (15569)	298977 (12578)	189431 (16127)	195495 (14875)	228615 (14954)	260894 (15213)	229156 (15252)	231322 (16191)
	Unique reflections	90009 (4490)	93877 (4441)	59129 (4619)	110365 (5137)	80387 (4272)	89886 (4408)	57270 (4328)	54116 (4335)	57636 (4369)	84285 (4175)	47205 (4545)	54682 (4343)	95074 (4572)	84526 (4264)	70669 (4355)	98213 (4690)	64511 (4502)	68850 (4470)	38055 (4538)	58070 (4580)	50873 (4452)	53566 (4537)	44483 (4588)	49562 (4441)	58910 (4502)	82028 (4390)	43924 (4439)	82548 (4367)	90031 (4236)	92071 (4258)	103427 (4928)	69661 (4391)	24003 (3703)	72486 (4379)	66240 (4257)	101168 (4880)	64818 (4654)	70814 (4342)	93363 (4443)	59240 (4434)	64437 (4544)	89117 (4247)	56482 (4821)	57542 (4365)	66803 (4216)	76278 (4380)	66991 (4295)	67715 (4558)
	Multiplicity	3.40 (3.00)	3.40 (2.90)	3.50 (3.50)	3.30 (2.70)	3.40 (3.20)	3.40 (3.00)	3.40 (3.40)	3.40 (3.30)	3.40 (3.40)	3.40 (3.10)	3.40 (3.10)	3.40 (3.30)	3.40 (2.90)	3.40 (3.10)	3.40 (3.60)	3.30 (2.90)	3.40 (3.40)	3.40 (3.60)	3.30 (3.30)	3.40 (3.40)	3.30 (3.00)	3.40 (3.30)	3.40 (3.30)	3.40 (3.10)	3.40 (3.30)	3.40 (3.10)	3.40 (3.30)	3.40 (3.10)	3.40 (3.00)	3.30 (2.90)	3.30 (2.70)	3.40 (3.60)	3.20 (2.90)	3.40 (3.50)	3.40 (3.60)	3.30 (2.80)	3.40 (3.50)	3.40 (3.60)	3.30 (2.90)	3.40 (3.40)	3.40 (3.40)	3.40 (3.00)	3.40 (3.30)	3.40 (3.40)	3.40 (3.50)	3.40 (3.50)	3.40 (3.60)	3.40 (3.60)
	Completeness (%)	96.80 (93.70)	96.50 (92.80)	97.50 (96.20)	96.30 (90.20)	96.30 (90.30)	96.80 (92.80)	96.80 (94.10)	96.30 (94.10)	96.80 (93.60)	96.40 (90.40)	97.20 (94.60)	97.10 (94.30)	96.40 (92.80)	96.60 (92.00)	96.70 (90.80)	96.10 (93.10)	97.00 (95.10)	97.10 (94.30)	97.40 (94.10)	96.40 (91.50)	96.40 (90.90)	96.90 (94.60)	97.60 (95.50)	97.30 (95.40)	96.70 (93.90)	96.30 (89.70)	96.90 (93.00)	96.40 (89.00)	96.00 (92.10)	95.80 (89.90)	95.50 (90.40)	97.10 (94.40)	94.00 (89.90)	97.10 (94.80)	97.10 (93.10)	96.20 (93.10)	97.10 (93.10)	96.60 (91.50)	96.00 (92.70)	97.00 (93.10)	97.20 (95.30)	95.80 (89.20)	96.20 (93.80)	97.20 (94.10)	96.80 (91.60)	96.60 (93.10)	97.10 (93.10)	96.70 (92.70)
	Mean I/sigma(I)	8.20 (1.07)	8.60 (1.08)	5.70 (1.08)	7.10 (1.28)	6.70 (1.04)	8.30 (0.99)	5.70 (1.15)	7.00 (1.03)	8.10 (1.49)	6.80 (1.09)	5.50 (1.21)	6.20 (1.55)	8.50 (1.17)	7.80 (1.07)	5.90 (1.04)	7.30 (1.26)	6.70 (1.13)	5.90 (1.05)	6.40 (1.81)	7.30 (1.11)	7.30 (1.39)	5.50 (1.00)	5.60 (1.23)	5.70 (1.18)	7.60 (1.41)	6.70 (1.20)	6.40 (1.17)	6.40 (1.10)	6.90 (1.07)	7.60 (1.12)	7.20 (1.10)	6.60 (1.05)	6.80 (3.46)	7.50 (1.22)	7.10 (1.04)	6.80 (1.10)	6.30 (1.14)	8.00 (1.06)	7.40 (1.07)	6.80 (1.10)	7.50 (2.13)	7.40 (1.08)	6.30 (1.10)	6.20 (1.16)	6.30 (1.07)	6.30 (1.19)	6.10 (1.06)	6.80 (1.10)
	R-merge	0.067(1.399)	0.065 (1.441)	0.122 (1.290)	0.071 (1.657)	0.096 (1.631)	0.066 (1.368)	0.115 (1.873)	0.085 (1.598)	0.078 (0.941)	0.089 (2.053)	0.168 (1.737)	0.132 (1.295)	0.071 (1.245)	0.074 (1.429)	0.105 (2.102)	0.072 (2.040)	0.114 (1.388)	0.102 (1.288)	0.148 (1.200)	0.083 (1.317)	0.121 (1.139)	0.129 (1.713)	0.147 (1.449)	0.120 (1.796)	0.106 (1.404)	0.101 (1.872)	0.136 (1.483)	0.086 (2.120)	0.076 (1.988)	0.075 (1.235)	0.072 (1.626)	0.096 (1.692)	0.212 (0.922)	0.091 (1.761)	0.091 (1.619)	0.081 (1.568)	0.114 (1.538)	0.076 (1.722)	0.070 (1.772)	0.101 (1.478)	0.109 (1.717)	0.075 (1.365)	0.124 (1.662)	0.121 (1.446)	0.099 (1.698)	0.098 (2.071)	0.115 (1.871)	0.094 (1.713)
	R-rim	0.043(0.973)	0.042 (1.019)	0.077 (0.812)	0.046 (1.267)	0.062 (1.094)	0.042 (0.958)	0.073 (1.193)	0.054 (1.017)	0.050 (0.602)	0.056 (1.375)	0.109 (1.249)	0.087 (0.881)	0.046 (0.907)	0.047 (0.960)	0.066 (1.298)	0.046 (1.483)	0.073 (0.889)	0.065 (0.798)	0.100 (0.849)	0.053 (0.845)	0.080 (0.826)	0.083 (1.101)	0.095 (0.973)	0.077 (1.218)	0.069 (0.944)	0.065 (1.256)	0.090 (1.035)	0.055 (1.413)	0.049 (1.387)	0.048 (0.863)	0.047 (1.218)	0.061 (1.043)	0.163 (0.803)	0.059 (1.104)	0.058 (0.995)	0.052 (1.158)	0.072 (0.957)	0.049 (1.060)	0.045 (1.241)	0.065 (0.948)	0.070 (1.118)	0.048 (0.951)	0.080 (1.073)	0.077 (0.922)	0.063 (1.042)	0.062 (1.304)	0.073 (1.147)	0.060 (1.055)
	CC-half	0.997(0.376)	0.994 (0.345)	0.994 (0.354)	0.997 (0.246)	0.996 (0.368)	0.997 (0.345)	0.995 (0.359)	0.997 (0.464)	0.997 (0.637)	0.998 (0.293)	0.985 (0.290)	0.984 (0.414)	0.996 (0.403)	0.994 (0.418)	0.993 (0.319)	0.998 (0.247)	0.989 (0.486)	0.991 (0.388)	0.967 (0.327)	0.997 (0.472)	0.973 (0.229)	0.983 (0.377)	0.984 (0.495)	0.994 (0.330)	0.992 (0.383)	0.972 (0.313)	0.989 (0.383)	0.998 (0.263)	0.998 (0.328)	0.996 (0.453)	0.998 (0.292)	0.986 (0.367)	0.729 (0.231)	0.955 (0.464)	0.996 (0.462)	0.995 (0.322)	0.994 (0.368)	0.997 (0.466)	0.998 (0.296)	0.989 (0.340)	0.994 (0.410)	0.997 (0.474)	0.979 (0.415)	0.990 (0.340)	0.997 (0.440)	0.997 (0.329)	0.995 (0.377)	0.997 (0.489)
	R-factor	0.178(0.213)	0.227 (0.424)	0.209 (0.426)	0.177 (0.253)	0.214 (0.440)	0.206 (0.432)	0.166 (0.251)	0.151 (0.213)	0.161 (0.211)	0.246 (0.476)	0.156 (0.217)	0.197 (0.341)	0.173 (0.213)	0.172 (0.221)	0.215 (0.457)	0.173 (0.243)	0.174 (0.190)	0.167 (0.198)	0.141 (0.193)	0.154 (0.214)	0.209 (0.370)	0.156 (0.216)	0.151 (0.216)	0.160 (0.222)	0.201 (0.385)	0.171 (0.218)	0.154 (0.200)	0.222 (0.442)	0.168 (0.236)	0.176 (0.216)	0.231 (0.470)	0.216 (0.423)	0.168 (0.240)	0.206 (0.414)	0.162 (0.231)	0.222 (0.477)	0.167 (0.214)	0.167 (0.214)	0.176 (0.206)	0.165 (0.197)	0.209 (0.385)	0.217 (0.442)	0.212 (0.419)	0.207 (0.404)	0.170 (0.211)	0.163 (0.235)	0.164 (0.242)	0.233 (0.462)
	R-free	0.249(0.281)	0.269 (0.445)	0.270 (0.417)	0.231 (0.262)	0.262 (0.491)	0.252 (0.442)	0.270 (0.462)	0.262 (0.229)	0.254 (0.273)	0.286 (0.490)	0.251 (0.239)	0.268 (0.397)	0.228 (0.224)	0.240 (0.243)	0.267 (0.453)	0.237 (0.280)	0.258 (0.227)	0.243 (0.215)	0.253 (0.385)	0.254 (0.322)	0.283 (0.394)	0.254 (0.194)	0.264 (0.322)	0.273 (0.223)	0.260 (0.398)	0.237 (0.204)	0.261 (0.256)	0.273 (0.450)	0.238 (0.283)	0.234 (0.210)	0.273 (0.460)	0.274 (0.396)	0.253 (0.393)	0.262 (0.400)	0.251 (0.255)	0.269 (0.449)	0.248 (0.264)	0.254 (0.253)	0.236 (0.204)	0.249 (0.262)	0.258 (0.389)	0.261 (0.448)	0.284 (0.409)	0.270 (0.410)	0.256 (0.234)	0.243 (0.259)	0.251 (0.235)	0.296 (0.467)
	Number of total atoms	9419	9433	9431	9420	9420	9423	9421	9414	9418	9418	9417	9442	9419	9446	9417	9421	9420	9421	9415	9416	9419	9421	9422	9423	9441	9433	9433	9418	9421	9418	9438	9419	9420	9421	9421	9425	9424	9422	9425	9421	9421	9436	9425	9422	9421	9422	9423	9421
	Ligand atoms	40	54	52	39	39	43	41	37	40	40	40	65	39	38	41	41	40	40	37	38	39	40	41	46	65	54	56	39	40	39	62	39	39	40	41	44	43	42	44	40	41	58	44	41	41	41	42	41
	Water atoms	454	454	454	456	456	455	455	452	453	453	452	452	455	456	451	455	455	456	453	453	455	456	456	452	451	454	452	454	456	454	451	455	456	456	455	456	456	455	456	456	455	453	456	456	455	456	456	455
	Polymer residues	1157	1157	1157	1157	1157	1157	1157	1157	1157	1157	1157	1157	1157	1160	1157	1157	1157	1157	1157	1157	1157	1157	1157	1157	1157	1157	1157	1157	1157	1157	1157	1157	1157	1157	1157	1157	1157	1157	1157	1157	1157	1157	1157	1157	1157	1157	1157	1157
	Wilson B-factor (Å2)	41.7	33.8	37.4	34.7	31.9	34.2	50.8	60.1	51	33.8	53.9	34.4	36.6	40.5	36.9	39.8	45	44.8	63.5	53.8	38.5	55	58.9	59.5	38.7	38.8	61.2	35.9	42	37.8	45	36.8	44.2	36.4	47.7	35	45.1	47.9	41	54.1	36.4	40.5	36.9	37.3	48.9	43.9	45.8	37.4
	Average B-factor (Å2)	66.5	48.1	52.1	57.8	46.3	47.4	82.4	94.1	79.6	53	76.8	48.2	58.2	65.3	54.8	69.9	68.7	71.9	82.1	81.5	54	78.4	81.3	94.1	55.9	63.1	81.3	53.3	70.6	53.1	46.9	52.3	49	52.6	75.8	47.9	69.5	79.7	68	77.7	54.6	46.2	52.6	51.6	75.7	70.2	70.9	58.2
	B-factor Lgands (Å2)	53	57.7	45.2	47.8	44.3	47.2	67.9	83.6	66.5	39.9	63.5	37	49.8	54.9	49.6	60.1	56	55	66.1	70.5	52.6	68.8	75.7	92.9	55.9	48	70.8	48.4	61	48.7	32.3	50.5	66.7	51.1	62.4	38.9	56.2	69	57.1	65.7	53.8	45.9	55.2	48.1	59.4	61.3	60.5	47.4
	B-factor Solvent (Å2)	57.9	46	48.3	53.4	44.6	47.3	62.4	70.3	65.4	48.9	59.8	45.8	53.8	56.5	49.4	60.5	56.4	58.5	63.5	66.5	47.8	60.8	62.7	70.9	52	55.9	61.7	48.9	60.2	50.4	43.3	48.6	36.9	49.5	62.6	46.7	58.2	64.1	58	62.8	50.8	45.3	46.6	47.7	63.1	59.1	58.5	49.6
	RMS (bonds) Å	0.01	0.007	0.007	0.01	0.009	0.008	0.01	0.011	0.01	0.007	0.01	0.008	0.01	0.01	0.007	0.01	0.01	0.01	0.01	0.01	0.007	0.01	0.01	0.011	0.008	0.01	0.01	0.006	0.01	0.01	0.008	0.008	0.007	0.008	0.01	0.008	0.01	0.01	0.01	0.01	0.006	0.008	0.009	0.007	0.01	0.01	0.01	0.007
	RMS (bondangles) °	1.04	1.498	1.543	1.03	1.653	1.515	1.07	1.09	1.06	1.52	1.08	1.544	1.02	1.05	1.533	1.04	1.07	1.06	1.1	1.07	1.547	1.08	1.09	1.09	1.545	1.06	1.09	1.473	1.06	1.05	1.54	1.609	1.58	1.552	1.06	1.487	1.06	1.06	1.03	1.08	1.437	1.55	1.669	1.515	1.07	1.07	1.07	1.497
	RMS (dihedralangles) °	3.6	7.433	7.359	3.53	7.449	7.298	3.19	3.15	3.36	7.297	3.3	7.161	3.55	3.47	6.876	3.47	3.49	3.34	3.22	3.26	6.913	3.2	3.23	3.23	7.255	3.52	3.27	7.289	3.39	3.53	6.494	7.706	8.017	7.209	3.32	6.673	3.35	3.41	3.43	3.32	6.413	6.735	7.843	6.669	3.38	3.32	3.3	7.306
	Ramachandran favored (%)	96	94	92	97	94	94	96	95	95	93	95	94	97	96	93	96	96	95	95	96	94	95	96	95	94	96	95	93	96	97	95	92	92	94	96	95	96	96	96	95	94	95	92	94	96	96	96	92
	Ramachandran outliers (%)	0	0	1	0	1	1	0	1	1	1	0	1	0	0	1	0	1	0	0	0	1	0	0	1	1	0	0	1	0	0	0	1	1	0	0	0	0	0	0	0	0	0	2	1	0	0	0	1
	Clashscore	4	7	9	3	9	6	6	6	4	7	6	7	4	4	6	4	5	5	5	5	8	6	5	6	7	5	6	7	5	4	5	9	11	6	6	5	5	5	4	6	6	4	11	6	6	4	5	10
[truncated: 4 more columns]
